# Supplementary material for: Geospatial distribution of Mycobacterium tuberculosis genotypes in Africa
Source: PLoS One. 2018 Aug 1;13(8):e0200632. doi: 10.1371/journal.pone.0200632 (PMC6070189; doi:10.1371/journal.pone.0200632)
Supplement: S1 Table — Spoligotype data was extracted from SITVIT2 as well as from literature for countries were spoligotype date had not been included in SITVIT2. Countries highlighted in grey were not included in the analysis as <100 M. tuberculosis isolates had been spoligotyped. Country codes (http://www.worldatlas.com/aatlas/ctycodes.htm). (XLSX) [file pone.0200632.s009.xlsx]

## Sheet: Sheet1
Lineages	Comoros (COM) [*]	Ethiopia (ETH) [*]	Kenya (KEN) [*]	Madagascar (MDG) [*]	Mozambique (MOZ) [*]	Mauritius (MUS) [*]	Malawi (MWI) [*]	Reunion (REU) [*]	Tanzania (TZA) [*]	Zambia (ZMB) [*]	Zimbabwe (ZWE) [*]	Central African Republic (CAF) [*]	Cameroon (CMR) [*]	Algeria (DZA) [*]	Egypt (EGY) [*]	Libya (LBY) [*]	Morocco (MAR) [*]	Sudan (SDN) [*]	Tunisia (TUN) [*]	Namibia (NAM) [*]	South Africa (ZAF) [*]	Gambia (GMB) [22]	Guinae Bissau (GNB) [*]	Nigeria (NGA) [*]	Senegal (SEN) [*]	Uganda (UGA) [38]	Benin (BEN) [31]	Bukina Faso (BFA) [29]	Cote Ivoire (CIV) [35]	Guinea (GIN) [37]	Mali (MLI) [36]	Serre Leone (SLE) [30]	Djibouti (DJI) [33]	Rwanda (RWA) [34]	Ghana (GHA) [32]	Angola (AGO) [39]	TOTAL AFRICA	TOTAL AFRICA (Excluding countries with <100 isolates - highlighted in grey )	AFRICA Proportion of each lineage (%)	Isolates with SIT	France (FRA) [*]	Great Britain (GBR)[*]	Portugal (PRT) [*]	Spain (ESP) [*]	Italy (ITA) [*]	Germany (DEU) [*]	Belgium (BEL) [*]	TOTAL EUROPE	EUROPE Proportion of each lineage (%)
Beijing		3	6	30	33	10	1	8	25	1	4		1	1	1	3	6	6	31		823	12	7		8	2	20		3	6	2	4	11		77		1145	1084	7.36063	1084	43		4		71	21	39	178	3.08653
Cameroon				10	4				4			7	238	2		4	17	7	2		11	10	2	336	7		45	42	11	5	15	4			974	1	1758	1682	11.4212	1682	55						25	80	1.3872
CAS merged	4	313	27	56	12	4	6		138	27	4	3			9	10	1	118	15		75	1	2		1	50		2	1		2		94	4	18		997	949	6.44395	949		59			38	11	35	143	2.47963
EAI merged	4	13	4	98	145	3	32	1	38	20	6			1				49	50		100	6	23	6	2	4	4	1	2		3	4	63		41		723	698	4.73959	698		161		13	34			208	3.60673
H merged	1	162	1	56	14	1	1	1	4	3	7	109	82	19	8	11	191	11	97		265	57	37	30	15	7	11	18	10	16	6	14	19	1	96		1381	1320	8.96313	1320	246	20	46	160	457	139	161	1229	21.3109
LAM merged	2	23	13	33	166	2	75	1	96	296	187	6	12	40	17	5	412	6	70	66	1167	52	75	11	10	23		1	1	13	5	15	25	6	29	56	3017	2842	19.2979	2842	113		184	295	294	26	167	1079	18.7099
MANU merged		12		15	6		1		8	5	7				42		4	26	1		64		6	6	1	5	1	3							6		219	217	1.47348	217				10				10	0.1734
S		4	3	28	10		1	1		4				38	12	2	30	1	4		247	1		2		9		2		2	1	4	5				411	400	2.7161	400	32		9	153	151	11	38	394	6.83198
T merged	1	690	16	141	60	3	24	2	51	88	51	23	100	16	123	11	176	15	95	13	739	56	53	69	27	263	9	32	146	31	51	17	144	90	373	29	3828	3649	24.7776	3649	393	135	84	19	681	134	297	1743	30.2237
Unknown		113	6	74	15		2	1	28	9	4		50	9	7	7	59	39	24		136	35	20	42	2	134	2	13	18	40	2	11		49	200	2	1153	1120	7.60508		97	42	16	59	141	31	135	521	9.03416
X merged		5	4	5	14		4		1	6	4		7	2	1	4			15		655	2	4	1			2	3	2	1	3	1	18		16		780	766	5.20133	766		170		12				182	3.15589
Turkey		27													8			1	1		1																38	38
U																																	39		33		72	72
Total	12	1365	80	546	479	23	147	15	393	459	274	148	490	128	228	57	896	279	405	79	4283	232	229	503	73	497	94	117	194	114	90	74	418	150	1863	88	15522	14837			979	587	343	721	1867	373	897	5767
Total - (Turkey and U)	12	1338	80	546	479	23	147	15	393	459	274	148	490	128	220	57	896	278	404	79	4282	232	229	503	73	497	94	117	194	114	90	74	379	150	1830	88	15412	14727	100	13607	979	587	343	721	1867	373	897	5767	100
[* ] - denotes data from SITVITWEB
[22/29-39] - denotes data from published literature
[truncated: 8 more columns]
