# Supplementary material for: Geospatial distribution of Mycobacterium tuberculosis genotypes in Africa
Source: PLoS One. 2018 Aug 1;13(8):e0200632. doi: 10.1371/journal.pone.0200632 (PMC6070189; doi:10.1371/journal.pone.0200632)
Supplement: S2 Table — Spoligotype data was extracted from SITVIT2 as well as from literature for countries were spoligotype date had not been included in SITVIT2. Countries highlighted in grey were not included in the analysis as <100 M. tuberculosis isolates had been spoligotyped. Country codes (http://www.worldatlas.com/aatlas/ctycodes.htm). (XLSX) [file pone.0200632.s010.xlsx]

## Sheet: Sheet1
Lineage	Comoros (COM) [*]	Ethiopia (ETH) [*]	Kenya (KEN) [*]	Madagascar (MDG) [*]	Mozambique (MOZ) [*]	Mauritius (MUS) [*]	Malawi (MWI) [*]	Reunion (REU) [*]	Tanzania (TZA) [*]	Zambia (ZMB) [*]	Zimbabwe (ZWE) [*]	Central African Republic (CAF) [*]	Cameroon (CMR) [*]	Algeria (DZA) [*]	Egypt (EGY) [*]	Libya (LBY) [*]	Morocco (MAR) [*]	Sudan (SDN) [*]	Tunisia (TUN) [*]	Namibia (NAM) [*]	South Africa (ZAF) [*]	Gambia (GMB) [22]	Guinae Bissau (GNB) [*]	Nigeria (NGA) [*]	Senegal (SEN) [*]	Uganda (UGA) [38]	Benin (BEN) [31]	Bukina Faso (BFA) [29]	Cote Ivoire (CIV) [35]	Guinea (GIN) [37]	Mali (MLI) [36]	Sierre Leone (SLE) [30]	Djibouti (DJI) [33]	Rwanda (RWA) [34]	Ghana (GHA) [32]	Angola (AGO) [39]	TOTAL AFRICA	TOTAL AFRICA (Excluding countries with <100 isolates - highlighted in grey )	AFRICA Proportion of each lineage (%)	France (FRA) [*]	Great Britain (GBR) [*]	Portugal (PRT) [*]	Spain (ESP) [*]	Italy (ITA) [*]	Germany (DEU) [*]	Belgium (BEL) [*]	TOTAL EUROPE	EUROPE Proportion of each lineage (%)	India (IND) [*]
Beijing		3	6	30	33	10	1	8	25	1	4		1	1	1	3	6	6	31		823	12	7		8	2	20		3	6	2	4	11		77		1145	1084	7.36063	43		4		71	21	39	178	3.08653	116
Cameroon				10	4				4			7	238	2		4	17	7	2		11	10	2	336	7		45	42	11	5	15	4			974	1	1758	1682	11.4212	55						25	80	1.3872
CAS		10		2	1		1		8									5			12	1				17		1	1		2		6		14		81	79	0.53643		22					15	37	0.641581	87
CAS1-Delhi	1	250	9	1	3	3	1		22	4	1	3			9	10	1	112	9		37		2		1	17		1					50	3	4		554	530	3.59883		37			38	11	20	106	1.83804	303
CAS1-Kili	3	53	18	53	8	1	4		105	23	3							1	6		25					15							38	1			357	335	2.27473								0	0
CAS2									3												1					1											5	5	0.0339512								0	0	45
EAI					2																											4					6	2	0.0135805								0	0
EAI1-SOM		4	4		77		1		3	4	3							2	5		86		4				1						12				206	201	1.36484		37						37	0.641581	39
EAI2-Manila																			7																		7	7	0.0475317					34			34	0.589561
EAI2-nonthaburi																			2																		2	2	0.0135805								0	0
EAI3-IND				1	1	1			1										8					1									3				16	15	0.101854		48						48	0.832322	162
EAI4-VNM																			1			1															2	2	0.0135805								0	0
EAI5	4	2		11	25	2	14	1	31	11	1			1				46	15		10	5	18	5	2	4	3	1	2		3				38		255	240	1.62966		76		13				89	1.54326	122
EAI6-BGD1		5		2	40		16		3	4	2								11		4		1												3		91	91	0.617913								0	0
EAI8-MDG		2		84			1			1								1	1														48				138	138	0.937054								0	0
H						1			3				1			1					2											14					22	6	0.0407415								0	0
H1		11		22	7						5	58	3	5	1	1	74		22		72	27	22	3	8			8	4	5	2		3	1	5		369	358	2.43091	82		21	42	162	47	42	396	6.86666
H2		1												2		1	6		3		3	4											1				21	20	0.135805								0	0
H3	1	150	1	34	7		1	1	1	3	2	51	78	12	7	8	111	11	72		188	26	15	27	7	7	11	10	6	11	4		15		91		969	936	6.35567	164	20	25	118	295	92	119	833	14.4443	14
H4																																					0	0	0								0	0
LAM		1			1				2	1					1		7				6		3									15	6			3	46	28	0.190127						8		8	0.13872
LAM1					18		17		4	5	7		7		3	1	10		3	62	33	15	11		2					2	1		7		1	16	225	143	0.971006			66	12		10	29	117	2.02878
LAM11-ZWE	1	1	3	12	60	2	47	1	63	268	150								1		176					12								5			802	795	5.39825							14	14	0.242761
LAM12-Madrid1																	1		1																		2	2	0.0135805				12				12	0.20808
LAM2							2						3					1		1	26	8	2		2										2	2	49	44	0.298771			10	20				30	0.520201
LAM3		1		8	24				4	3				1	4	2	30	1	8	2	515	4	1	3						3						4	618	610	4.14205	38		16	46	49		20	169	2.93047
LAM4		3		1	12				1	2	3			2			24	2	9		173	13	10	1	2	2		1		1				1		4	267	261	1.77226			14					14	0.242761
LAM5		3		1	3							2	1	10	1		19		2		32		4		1												79	78	0.529639					31			31	0.537541
LAM6	1			1	2		2		1	1		1		2			3			1	1	3		2	1	1				1						5	29	21	0.142595			19	72				91	1.57794
LAM8																					1										1					3	5	1	0.00679025								0	0
LAM9		14	10	10	46		7		21	16	27	3	1	25	8	2	318	2	46		204	9	44	5	2	8			1	6	3		12		26	19	895	859	5.83282	75		59	133	214	8	104	593	10.2826
Manu									1	5							4																				10	10	0.0679025								0	0
Manu_ancestor															1						2		1	3			1	2									10	9	0.0611122								0	0
Manu1		6		6	2		1		2		3				1			7			6		1			2		1									38	38	0.258029								0	0	39
Manu2		1		9	4				5		3				38			7			56		4	2	1	3									6		139	138	0.937054								0	0	51
Manu3		5									1				2			12	1					1													22	22	0.149385				10				10	0.1734
S		4	3	28	10		1	1		4				38	12	2	30	1	4		247	1		2		9		2		2	1	4	5				411	400	2.7161	32		9	153	151	11	38	394	6.83198
T		17		20	12	1			2	2					4		16		2		43	3	8	4	1							17	4				156	137	0.930264								0	0
T1	1	211	8	92	30	2	21	2	35	70	46	7	32	11	106	7	133	13	72	11	474	42	40	44	25	36	6	29	139	27	47		61	6	328	28	2242	2105	14.2935	332	116	74		564	99	211	1396	24.2067	98
T1-RUS2																					1																1	1	0.00679025								0	0
T2		32	4	9	6		2		3	10		16	66	2		1	4	2	7		50	3	2	16		85	2	2	5		2		10	76	6	1	424	414	2.81116	61				86	9	59	215	3.72811
T2-Uganda		2	1						7	5									2		30					142								8			197	196	1.33089						17	13	30	0.520201
T3		124		13	5				3	1	4			1	3	1	8		1		30	1		3				1		1			11		31		242	241	1.63645			6				14	20	0.346801	15
T3-ETH		287	2				1									1					1												52				344	341	2.31547		19						19	0.329461
T4		12		2											5	1	3		2		3	1							2		1		5				37	35	0.237659								0	0
T4-CEU1					1														1		52																54	54	0.366673						9		9	0.15606
T5		4	1		6						1		2	1	1		4				26	6	3	1						1					2		59	58	0.393834			4		31			35	0.606901
T5-Madrid2														1			7		5		3									2					4		22	22	0.149385				19				19	0.329461
T5-RUS1		1							1												10																12	12	0.081483								0	0
T-H37Rv				3											4		1		3	2	1			1	1		1				1		1		2		21	16	0.108644								0	0
T-tuscany				2																	15																17	17	0.115434								0	0
Unknown		113	6	74	15		2	1	28	9	4		50	9	7	7	59	39	24		136	35	20	42	2	134	2	13	18	40	2	11		49	200	2	1153	1120	7.60508	97	42	16	59	141	31	135	521	9.03416	127
X1		4	4	5	3		1		1		1			2	1	3			4		300		2				1				1	1	13				347	337	2.28831		46						46	0.797642	16
X2		1								3	1		7			1			3		127									1							144	143	0.971006		92		12				104	1.80336
X3					11		3			3	2								8		228	2	2	1			1	3	2		2		5		16		289	286	1.94201		32						32	0.554881
Turkey		27													8			1	1		1																38	38									0	0
U																																	39		33		72	72									0	0
TOTAL	12	1365	80	546	479	23	147	15	393	459	274	148	490	128	228	57	896	279	405	79	4283	232	229	503	73	497	94	117	194	114	90	74	418	150	1863	88	15522	14837		979	587	343	721	1867	373	897	5767		1234
Total - (Turkey + U)	12	1338	80	546	479	23	147	15	393	459	274	148	490	128	220	57	896	278	404	79	4282	232	229	503	73	497	94	117	194	114	90	74	379	150	1830	88	15412	14727		979	587	343	721	1867	373	897	5767		1234
[* ] - denotes data from SITVITWEB
[22/29-39] - denotes data from published literature
Note that the H4 sublineage is relabeled Ural-2 in the next online version of SITVIT to be released in 2018
[truncated: 7 more columns]
